# Supplementary material for: Overexpression of Chromatin Remodeling Factor SRG3 Down-Regulates IL1β-Expressing M1 Macrophages and IL17-Producing T Cells in Adipose Tissues
Source: Int J Mol Sci. 2024 Oct 30;25(21):11681. doi: 10.3390/ijms252111681 (PMC11546064; doi:10.3390/ijms252111681)
Supplement: Supplementary file 1 [file ijms-25-11681-s001.zip]

Archive with 1 entries (1 files):
- ijms-3274407-supplementary.pdf
